# Supplementary material for: Health-Related Coping Behaviors Among Parents of Children with Inborn Errors of Metabolism: A Survey by Dietary Therapy, Child Age, and Diagnostic Category
Source: Int J Neonatal Screen. 2026 May 6;12(2):32. doi: 10.3390/ijns12020032 (PMC13214859; doi:10.3390/ijns12020032)
Supplement: Supplementary file 1 [file IJNS-12-00032-s001.zip]

Archive with 1 entries (1 files):
- IJNS-4225419-supplementary.xlsx
