# Supplementary material for: Health-Related Coping Behaviors Among Parents of Children with Inborn Errors of Metabolism: A Survey by Dietary Therapy, Child Age, and Diagnostic Category
Source: Int J Neonatal Screen. 2026 May 6;12(2):32. doi: 10.3390/ijns12020032 (PMC13214859; doi:10.3390/ijns12020032)
Supplement: Supplementary file 1 [file IJNS-12-00032-s001.zip › IJNS-4225419-supplementary.xlsx]

## Sheet: Table S1
Supplementary Table 1. Age-/Enrollment Group-Based Comparison of Parental Health Coping Behavior Implementation Status in Dietary vs. Non-Dietary Therapy
Categories / IncludedCHIP Items		Ages 1–3 years, not Enrolled (n=22)									Ages 1–3 years, Enrolled in Preschool (n=22)									Ages 4–6 years, Enrolled in Preschool (n=56)									Ages 6–12 years, Enrolled in School (n=87)
		non-dietary therapy (n=7)				dietary therapy (n=15)					non-dietary therapy (n=7)				dietary therapy (n=15)					non-dietary therapy (n=27)				dietary therapy (n=29)					non-dietary therapy (n=27)				dietary therapy (n=60)
		A	B	C		A	B	C			A	B	C		A	B	C			A	B	C		A	B	C			A	B	C		A	B	C
DomainⅠ
Item 2		3(42.9)	1(14.3)	3(42.9)		0	1(6.7)	14(93.3)	**		3(42.9)	1(14.3)	3(42.9)		1(6.7)	1(6.7)	13(86.7)	*		6(22.2)	2(7.4)	19(70.4)		4(13.8)	1(3.5)	24(82.8)			5(18.5)	1(3.7)	21(77.8)		8(13.6)	1(1.7)	50(84.8)
Item 5		6(85.7)	1(14.3)	0		5(33.3)	0	10(66.7)	**		4(57.1)	1(14.3)	2(28.6)		6(40.0)	1(6.7)	8(53.3)			9(33.3)	2(7.4)	16(59.3)		14(48.3)	0	15(51.7)			9(33.3)	2(7.4)	16(59.3)		25(42.4)	5(8.5)	29(49.2)
Item 6		0	1(14.3)	6(85.7)		1(6.7)	0	14(93.3)			1(14.3)	1(14.3)	5(71.4)		0	2(13.3)	13(86.7)			7(25.9)	1(3.7)	19(70.4)		1(3.5)	0	28(96.6)	*		5(18.5)	1(3.7)	21(77.8)		6(10.3)	6(10.3)	46(79.3)
Item 7		0	1(14.3)	6(85.7)		1(6.7)	0	14(93.3)			0	1(14.3)	6(85.7)		0	1(6.7)	14(93.3)			4(14.8)	5(18.5)	18(66.7)		1(3.5)	1(3.5)	27(93.1)	*		2(7.4)	2(7.4)	23(85.2)		6(10)	3(5.0)	51(85)
Item 14		0	1(14.3)	6(85.7)		1(6.7)	0	14(93.3)			0	0	7(100)		0	1(6.7)	14(93.3)			6(22.2)	1(3.7)	20(74.1)		0	1(3.5)	28(96.6)	**		3(11.1)	0(0)	24(88.9)		5(8.3)	6(10.0)	49(81.7)
Item 13		0	0	7(100)		2(13.3)	0	13(86.7)			0	0	7(100)		0	0	15(100)			2(7.4)	2(7.4)	23(85.2)		0	2(6.9)	27(93.1)			0	1(3.7)	26(96.3)		2(3.3)	7(11.7)	51(85.0)
Item 9		6(85.7)	0	1(14.3)		7(46.7)	3(20.0)	5(33.3)			4(57.1)	0(0)	3(42.9)		13(86.7)	0	2(13.3)			19(70.4)	1(3.7)	7(25.9)		24(82.8)	1(3.5)	4(13.8)			18(66.7)	0	9(33.3)		46(76.7)	2(3.3)	12(20.0)
Item 11		2(28.6)	1(14.3)	4(57.1)		0	1(6.7)	14(93.3)	*		1(14.3)	1(14.3)	5(71.4)		0	0	15(100)	*		2(7.4)	1(3.7)	24(88.9)		1(3.5)	1(3.5)	27(93.1)			2(7.4)	0	25(92.6)		1(1.7)	4(6.7)	55(91.7)
Item 18		3(42.9)	0	4(57.1)		0	0	15(100.0)	**		2(28.6)	2(28.6)	3(42.9)		0	1(6.7)	14(93.3)	**		2(7.4)	0	25(92.6)		1(3.5)	1(3.5)	27(93.1)			3(11.1)	0	24(88.9)		3(5.1)	2(3.4)	54(91.5)
Domain Ⅱ
Item 25		1(14.3)	3(42.9)	3(42.9)		2(13.3)	5(33.3)	8(53.3)			0	1(14.3)	6(85.7)		0	5(33.3)	10(66.7)			5(18.5)	4(14.8)	18(66.7)		1(3.5)	6(20.7)	22(75.9)			6(22.2)	2(7.4)	19(70.4)		14(23.7)	14(23.7)	31(52.5)
Item 27		1(14.3)	2(28.6)	4(57.1)		2(14.3)	4(28.6)	8(57.1)			0	2(28.6)	5(71.4)		1(6.7)	2(13.3)	12(80)			4(15.4)	3(11.5)	19(73.1)		2(6.9)	3(10.3)	24(82.8)			1(3.7)	1(3.7)	25(92.6)		5(8.3)	7(11.7)	48(80.0)
Item 28		4(57.1)	1(14.3)	2(28.6)		6(40)	4(26.7)	5(33.3)			1(14.3)	1(14.3)	5(71.4)		1(6.7)	2(13.3)	12(80)			4(14.8)	1(3.7)	22(81.5)		3(10.3)	4(13.8)	22(75.9)			4(14.8)	0	23(85.2)		12(20.0)	4(6.7)	44(73.3)
Item 30		1(14.3)	2(28.6)	4(57.1)		2(13.3)	4(26.7)	9(60.0)			0	1(14.3)	6(85.7)		3(20.0)	3(20)	9(60.0)			1(3.7)	7(25.9)	19(70.4)		2(6.9)	3(10.3)	24(82.8)			1(3.7)	2(7.4)	24(88.9)		6(10.0)	8(13.3)	46(76.7)
Item 36		1(14.3)	1(14.3)	5(71.4)		4(26.7)	4(26.7)	7(46.7)			2(28.6)	0	5(71.4)		2(13.3)	3(20)	10(66.7)			2(7.4)	3(11.1)	22(81.5)		3(10.3)	4(13.8)	22(75.9)			3(11.1)	2(7.4)	22(81.5)		6(10.0)	10(16.7)	44(73.3)
Item 37		0	0	7(100.0)		1(6.7)	3(20)	11(73.3)			0	0	7(100)		0	2(13.3)	13(86.7)			2(7.4)	1(3.7)	24(88.9)		0	3(10.3)	26(89.7)			1(3.7)	2(7.4)	24(88.9)		3(5)	11(18.3)	46(76.7)
Domain III
Item 38		4(57.1)	2(28.6)	1(14.3)		3(20.0)	2(13.3)	10(66.7)	*		5(71.4)	0	2(28.6)		2(13.3)	5(33.3)	8(53.3)	*		21(77.8)	3(11.1)	3(11.1)		5(17.2)	8(27.6)	16(55.2)	**		18(66.7)	4(14.8)	5(18.5)		25(41.7)	15(25)	20(33.3)	*
Item 39		2(28.6)	1(14.3)	4(57.1)		6(40.0)	2(13.3)	7(46.7)			5(71.4)	1(14.3)	1(14.3)		2(13.3)	2(13.3)	11(73.3)	**		15(55.6)	0	12(44.4)		11(37.9)	1(3.5)	17(58.6)			16(59.3)	2(7.4)	9(33.3)		26(43.3)	3(5.0)	31(51.7)
Item 43		5(71.4)	0	2(28.6)		1(6.7)	0	14(93.3)	**		3(50.0)	0	3(50)		0	1(6.7)	14(93.3)	**		10(38.5)	0	16(61.5)		5(17.2)	0	24(82.8)			8(30.8)	0	18(69.2)		2(3.3)	3(5.0)	55(91.7)	**
Item 42		6(85.7)	0	1(14.3)		3(20.0)	2(13.3)	10(66.7)	**		4(57.1)	0	3(42.9)		1(6.7)	1(6.7)	13(86.7)	*		13(50)	0	13(50)		8(27.6)	2(6.9)	19(65.5)			12(44.4)	1(3.7)	14(51.9)		13(21.7)	1(1.7)	46(76.7)	*
Item 41		3(42.9)	2(28.6)	2(28.6)		3(20.0)	2(13.3)	10(66.7)			4(57.1)	1(14.3)	2(28.6)		3(20.0)	5(33.3)	7(46.7)			13(48.2)	4(14.8)	10(37)		8(27.6)	4(13.8)	17(58.6)			16(59.3)	5(18.5)	6(22.2)		11(18.3)	10(16.7)	39(65)	**
Item 45		1(14.3)	0	6(85.7)		0	0	15(100.0)			0	0	7(100)		0	1(6.7)	14(93.3)			3(11.1)	0	24(88.9)		0	0	29(100)			4(14.8)	3(11.1)	20(74.1)		4(6.7)	3(5.0)	53(88.3)
Participants were stratified by school enrollment status. Six-year-old children attending elementary school were included in the 6–12-year group. Implementation status: A “Choose Not to”, B “Not Possible”, C “Used” (percentages shown in parentheses). Positive associations were tested using the Cochran–Mantel–Haenszel method (*p<0.05, **p<0.01).

## Sheet: Table S2
Supplementary Table 2. Age-/Enrollment Group-Based Comparison of Parental Health Coping Behavior Usefulness Ratings in Dietary vs. Non-Dietary Therapy
Categories / IncludedCHIP Items		Ages 1–3 years, Not Enrolled									Ages 1–3 years, Enrolled in Preschool								Ages 4–6 years, Enrolled in Preschool									Ages 6–12 years, Enrolled in School
		non-diet				dietary					non-diet				dietary				non-diet				dietary					non-diet				dietary
		n	mdn	(IQR)		n	mdn	(IQR)			n	mdn	(IQR)		n	mdn	(IQR)		n	mdn	(IQR)		n	mdn	(IQR)			n	mdn	(IQR)		n	mdn	(IQR)
DomainⅠ
Item 2		3	3	(3-3)		14	3	(3-4)			3	3	(3-4)		13	3	(2-4)		19	4	(3-4)		24	3	(2-4)	*		20	3	(3-4)		49	3	(2-4)
Item 5		0	.	.		10	3	(2-4)			2	2.5	(2-3)		8	2	(2-4)		16	4	(3-4)		15	2	(2-3)	**		15	3	(2-3)		29	3	(2-4)
Item 6		6	4	(4-4)		14	3	(3-4)			5	3	(2-4)		13	4	(3-4)		19	4	(3-4)		28	3	(3-4)			20	3	(3-4)		46	3.5	(3-4)
Item 7		6	4	(2-4)		14	3.5	(3-4)			6	3.5	(3-4)		14	4	(3-4)		18	4	(3-4)		27	3	(3-4)			22	3	(2-4)		51	4	(2-4)
Item 14		6	4	(4-4)		14	4	(3-4)			7	3	(3-4)		14	4	(3-4)		20	4	(3-4)		28	4	(3-4)			23	3	(3-4)		48	3.5	(3-4)
Item 13		7	4	(3-4)		13	4	(3-4)			7	3	(3-4)		15	4	(3-4)		23	4	(3-4)		27	4	(3-4)			25	4	(3-4)		51	4	(3-4)
Item 9		1	2	(2-2)		5	2	(2-3)			3	3	(1-3)		2	3	(3-3)		7	3	(2-4)		4	3.5	(2.5-4)			8	3	(2-3.5)		12	2	(2-3)
Item 11		4	3	(2-3.5)		14	3	(3-4)			5	3	(2-4)		15	3	(3-4)		24	4	(3-4)		27	3	(3-4)			24	3	(3-4)		55	3	(3-4)
Item 18		4	3.5	(2-4)		15	3	(2-4)			3	3	(3-4)		14	4	(3-4)		25	4	(3-4)		27	3	(2-4)			23	3	(3-4)		54	3	(3-4)
Domain Ⅱ
Item 25		3	3	(2-4)		8	3	(3-4)			6	3	(2-3)		10	3	(3-3)		18	3	(2-4)		22	2.5	(2-3)			18	3	(2-4)		31	3	(2-3)
Item 27		4	4	(3.5-4)		8	3	(2-3)			5	3	(3-3)		12	3	(2.5-4)		19	3	(2-4)		24	3	(2-4)			24	3.5	(3-4)		48	3.5	(3-4)
Item 28		2	3.5	(3-4)		5	3	(3-3)			5	3	(3-3)		12	3	(2-4)		22	3	(3-4)		22	3	(2-4)			22	4	(3-4)		44	3	(3-4)
Item 30		4	3	(3-3.5)		9	3	(2-4)			6	3	(3-3)		9	3	(3-4)		19	3	(3-4)		24	3	(2-3)	*		23	3	(3-4)		46	3	(2-4)
Item 36		5	3	(3-3)		7	3	(2-4)			5	3	(3-4)		10	4	(3-4)		22	3.5	(3-4)		22	2.5	(2-3)	**		21	4	(3-4)		44	3	(3-4)
Item 37		7	3	(2-4)		11	4	(3-4)			7	3	(2-3)		13	4	(3-4)		24	4	(3-4)		26	3	(2-4)	*		23	3	(3-4)		46	3	(3-4)
Domain III
Item 38		1	4	(4-4)		10	3.5	(3-4)			2	2.5	(2-3)		8	3	(2.5-4)		3	3	(1-4)		16	3	(2-4)			5	3	(3-4)		20	4	(3-4)
Item 39		4	4	(3.5-4)		7	3	(3-4)			1	4	(4-4)		11	3	(2-4)		12	3.5	(2.5-4)		17	3	(2-3)			8	3	(2.5-4)		31	3	(2-3)
Item 43		2	2.5	(2-3)		14	4	(4-4)	*		3	3	(2-4)		14	3	(3-4)		16	4	(3.5-4)		24	3	(2-4)			18	3.5	(3-4)		55	4	(3-4)
Item 42		1	3	(3-3)		10	3	(2-3)			3	3	(2-4)		13	3	(3-3)		13	4	(3-4)		19	3	(2-4)			14	3.5	(3-4)		46	3	(2-3)
Item 41		2	3	(3-3)		10	3	(2-3)			2	3	(3-3)		7	3	(3-3)		10	3	(2-3)		17	3	(2-3)			6	3	(3-3)		39	3	(2-3)
Item 45		6	4	(4-4)		15	4	(3-4)			7	3	(3-3)		14	3.5	(3-4)		24	4	(3-4)		29	3	(2-4)			20	3.5	(2.5-4)		53	3	(3-4)
n: sample size; mdn: median (IQR in parentheses); IQR: interquartile range (25th to 75th percentile). The Wilcoxon rank-sum test (Comparison between diet and non-diet therapy groups within each age/enrolled group): *p<0.05, **p<0.01

## Sheet: Table S3
Supplementary Table 3. Disease Group-Based Comparison of Parental Health Coping Behavior Implementation Status in Dietary vs. Non-Dietary Therapy
Categories / Included CHIP Items		Amino acid metabolism (non-acute type) (n=40)									NICCD (n=24)									Organic acid metabolism (n=58)									Amino acid metabolism (acute type) (n=32)									Fatty acid metabolism (n=31)
		non-dietary therapy (n=10)				dietary therapy (n=30)					non-dietary therapy (n=4)				dietary therapy (n=20)					non-dietary therapy (n=28)				dietary therapy (n=30)					non-dietary therapy (n=16)				dietary therapy (n=16)					non-dietary therapy (n=12)				dietary therapy (n=19)
		A	B	C		A	B	C			A	B	C		A	B	C			A	B	C		A	B	C			A	B	C		A	B	C			A	B	C		A	B	C
DomainⅠ
Item 2		2 (20.0)	1 (10.0)	7 (70.0)		2 (6.67)	0	27 (90.0)			1 (25.0)	0	3 (75.0)		2 (10.0)	0	18 (90.0)			5 (17.9)	1 (3.6)	22 (78.6)		3 (10.0)	2 (6.7)	25 (83.3)			3 (18.8)	2 (12.5)	11 (68.8)		3 (18.8)	0	13 (81.3)			4 (33.3)	1 (8.3)	7 (58.3)		2 (10.5)	1 (5.3)	16 (84.2)
Item 5		3 (30.0)	2 (20.0)	5 (50.0)		10 (33.3)	3 (10.0)	16 (53.3)			3 (75.0)	0	1 (25.0)		8 (40.0)	1 (5.0)	11 (55.0)			11 (39.3)	2 (7.1)	15 (53.6)		10 (33.3)	1 (3.3)	19 (63.3)			4 (25.0)	2 (12.5)	10 (62.5)		8 (50.0)	1 (6.3)	7 (43.8)			7 (58.3)	1 (8.3)	4 (33.3)		12 (63.2)	0	7 (36.8)
Item 6		2 (20.0)	0	8 (80.0)		0	4 (13.3)	25 (83.3)			1 (25.0)	0	3 (75.0)		1 (5.0)	0	18 (90.0)			4 (14.3)	2 (7.1)	22 (78.6)		2 (6.7)	1 (3.3)	27 (90.0)			4 (25.0)	0	12 (75.0)		3 (18.8)	1 (6.3)	12 (75.0)			1 (8.3)	2 (16.7)	9 (75.0)		1 (5.3)	0	18 (94.7)
Item 7		0	1 (10.0)	9 (90.0)		1 (3.3)	2 (6.67)	27 (90.0)			0	0	4 (100.0)		2 (10.0)	0	18 (90.0)			4 (14.3)	3 (10.7)	21 (75.0)		2 (6.7)	0	28 (93.3)			1 (6.3)	3 (18.8)	12 (75.0)		2 (12.5)	1 (6.3)	13 (81.3)			2 (16.7)	1 (8.3)	9 (75.0)		1 (5.3)	0	18 (94.7)
Item 14		0	0	10 (100.0)		0	4 (13.3)	26 (86.7)			0	0	4 (100.0)		1 (5.0)	1 (5.0)	18 (90.0)			4 (14.3)	0	24 (85.7)		2 (6.7)	0	28 (93.3)			4 (25.0)	0	12 (75.0)		1 (6.3)	1 (6.3)	14 (87.5)			2 (16.7)	1 (8.3)	9 (75.0)		1 (5.3)	1 (5.3)	17 (89.5)
Item 13		0	0	10 (100.0)		0	3 (10.0)	27 (90.0)			0	0	4 (100.0)		1 (5.0)	0	19 (95.0)			1 (3.6)	1 (3.6)	26 (92.9)		1 (3.3)	2 (6.7)	27 (90.0)			1 (6.3)	1 (6.3)	14 (87.5)		1 (6.3)	1 (6.3)	14 (87.5)			0	2 (16.7)	10 (83.3)		0	1 (5.3)	18 (94.7)
Item 9		5 (50.0)	0	5 (50.0)		21 (70.0)	1 (3.3)	8 (26.7)			2 (50.0)	0	2 (50.0)		14 (70.0)	2 (10.0)	4 (20.0)			19 (67.9)	0	9 (32.1)		27 (90.0)	2 (6.7)	1 (3.3)	†		11 (68.8)	1 (6.3)	4 (25.0)		11 (68.8)	0	5 (31.3)			11 (91.7)	0	1 (8.3)		15 (78.9)	0	4 (21.1)
Item 11		1 (10.0)	0	9 (90.0)		0	0	30 (100)			0	0	4 (100.0)		0	2 (10.0)	18 (90.0)			3 (10.7)	1 (3.6)	24 (85.7)		0	1 (3.3)	29 (96.7)			2 (12.5)	0	14 (87.5)		0	2 (12.5)	14 (87.5)			1 (8.3)	0	11 (91.7)		1 (5.3)	1 (5.3)	17 (89.5)
Item 18		1 (10.0)	0	9 (90.0)		1 (3.3)	0	28 (93.3)			0	0	4 (100.0)		1 (5.0)	0	19 (95.0)			5 (17.9)	2 (7.1)	21 (75.0)		1 (3.3)	1 (3.3)	28 (93.3)	*		3 (18.8)	0	13 (81.3)		0	1 (6.3)	15 (93.8)			1 (8.3)	1 (8.3)	10 (83.3)		1 (5.3)	1 (5.3)	17 (89.5)
Domain Ⅱ
Item 25		0	1 (10.0)	9 (90.0)		1 (3.3)	8 (26.7)	20 (66.7)			0	0	4 (100.0)		2 (10.0)	4 (20.0)	14 (70.0)			5 (17.9)	5 (17.9)	18 (64.3)		6 (20.0)	9 (30.0)	15 (50.0)			4 (25.0)	1 (6.3)	11 (68.8)		3 (18.8)	5 (31.3)	8 (50.0)			3 (25.0)	3 (25.0)	6 (50.0)		2 (10.5)	2 (10.5)	15 (78.9)
Item 27		0	1 (10.0)	9 (90.0)		3 (10.0)	4 (13.3)	23 (76.7)			1 (25.0)	0	3 (75.0)		1 (5.0)	1 (5.0)	18 (90.0)			2 (7.1)	5 (17.9)	21 (75.0)		2 (6.7)	5 (16.7)	22 (73.3)			2 (12.5)	0	13 (81.3)		1 (6.3)	2 (12.5)	13 (81.3)			1 (8.3)	2 (16.7)	9 (75.0)		1 (5.3)	2 (10.5)	16 (84.2)
Item 28		2 (20.0)	0	8 (80.0)		6 (20.0)	5 (16.7)	19 (63.3)			1 (25.0)	0	3 (75.0)		1 (5.0)	1 (5.0)	18 (90.0)			5 (17.9)	1 (3.6)	22 (78.6)		7 (23.3)	5 (16.7)	18 (60.0)			5 (31.3)	0	11 (68.8)		7 (43.8)	3 (18.8)	6 (37.5)			2 (16.7)	1 (8.3)	9 (75.0)		2 (10.5)	1 (5.3)	16 (84.2)
Item 30		0	2 (20.0)	8 (80.0)		2 (6.67)	4 (13.3)	24 (80.0)			0	1 (25.0)	3 (75.0)		2 (10.0)	1 (5.0)	17 (85.0)			2 (7.1)	4 (14.3)	22 (78.6)		4 (13.3)	6 (20.0)	20 (66.7)			1 (6.3)	3 (18.8)	12 (75.0)		1 (6.3)	2 (12.5)	13 (81.3)			0	3 (25.0)	9 (75.0)		3 (15.8)	5 (26.3)	11 (57.9)
Item 36		1 (10.0)	0	9 (90.0)		2 (6.67)	6 (20.0)	22 (73.3)			0	0	4 (100.0)		3 (15.0)	1 (5.0)	16 (80.0)			3 (10.7)	3 (10.7)	22 (78.6)		4 (13.3)	8 (26.7)	18 (60.0)			4 (25.0)	2 (12.5)	10 (62.5)		3 (18.8)	4 (25.0)	9 (56.3)			0	2 (16.7)	10 (83.3)		3 (15.8)	3 (15.8)	13 (68.4)
Item 37		0	2 (20.0)	8 (80.0)		0	4 (13.3)	26 (86.7)			0	0	4 (100.0)		1 (5.0)	0	19 (95.0)			1 (3.6)	2 (7.1)	25 (89.3)		1 (3.3)	4 (13.3)	25 (83.3)			2 (12.5)	0	14 (87.5)		2 (12.5)	5 (31.3)	9 (56.3)			1 (8.3)	0	11 (91.7)		0	4 (21.1)	15 (78.9)
Domain III
Item 38		7 (70.0)	2 (20.0)	1 (10.0)		13 (43.3)	1 (3.3)	16 (53.3)	*		2 (50.0)	1 (25.0)	1 (25.0)		5 (25.0)	7 (35.0)	8 (40.0)			19 (67.9)	3 (10.7)	6 (21.4)		7 (23.3)	6 (20.0)	17 (56.7)	**		11 (68.8)	2 (12.5)	3 (18.8)		3 (18.8)	6 (37.5)	7 (43.8)	*		11 (91.7)	1 (8.3)	0		5 (26.3)	6 (31.6)	8 (42.1)	**
Item 39		4 (40.0)	1 (10.0)	5 (50.0)		14 (46.7)	2 (6.67)	14 (46.7)			4 (100.0)	0	0		7 (35.0)	1 (5.0)	12 (60.0)	*		17 (60.7)	3 (10.7)	8 (28.6)		9 (30.0)	1 (3.3)	20 (66.7)	**		5 (31.3)	1 (6.3)	10 (62.5)		4 (25.0)	1 (6.3)	11 (68.8)			7 (58.3)	1 (8.3)	4 (33.3)		6 (31.6)	2 (10.5)	11 (57.9)
Item 43		3 (42.9)	0	4 (57.1)		1 (3.3)	1 (3.3)	28 (93.3)	**		1 (25.0)	0	3 (75.0)		3 (15.0)	0	17 (85.0)			10 (35.7)	0	18 (64.3)		1 (3.3)	1 (3.3)	28 (93.3)	**		8 (50.0)	0	8 (50.0)		0	1 (6.3)	15 (93.8)	**		5 (41.7)	0	6 (50.0)		1 (5.3)	1 (5.3)	17 (89.5)	*
Item 42		5 (50.0)	0	5 (50.0)		5 (16.7)	0	25 (83.3)	*		1 (25.0)	0	3 (75.0)		9 (45.0)	0	11 (55.0)			17 (60.7)	1 (3.6)	10 (35.7)		7 (23.3)	2 (6.7)	21 (70.0)	**		6 (37.5)	0	10 (62.5)		4 (25.0)	1 (6.3)	11 (68.8)			6 (50.0)	0	5 (41.7)		4 (21.1)	2 (10.5)	13 (68.4)
Item 41		5 (50.0)	1 (10.0)	4 (40.0)		5 (16.7)	3 (10.0)	22 (73.3)	*		0	2 (50.0)	2 (50.0)		4 (20.0)	1 (5.0)	15 (75.0)			16 (57.1)	3 (10.7)	9 (32.1)		6 (20.0)	9 (30.0)	15 (50.0)	*		7 (43.8)	4 (25.0)	5 (31.3)		2 (12.5)	3 (18.8)	11 (68.8)	*		10 (83.3)	1 (8.3)	1 (8.3)		6 (31.6)	5 (26.3)	8 (42.1)	**
Item 45		1 (10.0)	1 (10.0)	8 (80.0)		1 (3.3)	1 (3.3)	28 (93.3)			0	2 (50.0)	2 (50.0)		0	1 (5.0)	19 (95.0)	*		2 (7.1)	0	26 (92.9)		1 (3.3)	0	29 (96.7)			3 (18.8)	0	13 (81.3)		0	1 (6.3)	15 (93.8)			3 (25.0)	0	9 (75.0)		1 (5.3)	0	18 (94.7)
Implementation status: A “Choose Not to,” B “Not Possible,” C “Used” (percentages shown in parentheses). Positive association based on the Cochran–Mantel–Haenszel Test（ANOVA statistic)：*p<0.05, **p<0.01 Negative association based on the Cochran–Mantel–Haenszel Test（ANOVA statistic)：†p<0.05

## Sheet: Table S4
Supplementary Table 4. Disease Group-Based Comparison of Parental Health Coping Behavior Usefulness Ratings in Dietary vs. Non-Dietary Therapy
Categories / IncludedCHIP Items		AA (non-acute)								NICCD									OA									AA (acute)								FA								Steel-Dwass test
		non-diet				dietary				non-diet				dietary					non-diet				dietary					non-diet				dietary				non-diet				dietary
		n	mdn	(IQR)		n	mdn	(IQR)		n	mdn	(IQR)		n	mdn	(IQR)			n	mdn	(IQR)		n	mdn	(IQR)			n	mdn	(IQR)		n	mdn	(IQR)		n	mdn	(IQR)		n	mdn	(IQR)
DomainⅠ
Item 2		6	3	(3-4)		27	3	(2-4)		3	3	(3-3)		18	3	(2-4)			22	3	(3-4)		25	3	(3-4)			11	3	(3-4)		13	3	(3-3)		7	3	(3-4)		15	3	(3-4)
Item 5		4	4	(3.5-4)		16	2.5	(2-4)		1	2	(2-2)		11	3	(3-4)			15	3	(3-4)		19	3	(2-4)			10	3	(3-4)		7	3	(3-4)		4	3	(3-3.5)		7	3	(2-4)
Item 6		7	4	(3-4)		25	3	(3-4)		3	3	(3-4)		18	3	(3-4)			22	3.5	(3-4)		27	3	(3-4)			12	3	(2-4)		12	4	(3-4)		9	4	(3-4)		18	3	(3-4)
Item 7		8	3.5	(2.5-4)		27	3	(3-4)		4	3	(3-3.5)		18	3.5	(3-4)			21	3	(3-4)		28	3.5	(2.5-4)			12	3	(2-4)		13	4	(3-4)		9	4	(3-4)		18	3	(2-4)
Item 14		9	3	(3-4)		26	4	(3-4)		4	3	(3-3.5)		18	3.5	(3-4)			24	4	(3-4)		28	4	(3-4)			12	3	(2.5-4)		14	4	(4-4)		9	4	(3-4)		16	3.5	(3-4)
Item 13		9	4	(3-4)		27	4	(3-4)		4	3	(3-3.5)		19	4	(3-4)			26	4	(3-4)		27	4	(3-4)			14	3.5	(3-4)		14	4	(4-4)		10	4	(3-4)		18	4	(3-4)
Item 9		4	2.5	(2-3.5)		8	2.5	(2-3)		2	2.5	(2-3)		4	2.5	(1.5-3.0)			9	3	(2-3)		1	2	(2-2)			4	3	(2-3)		5	2	(2-2)		1	4	(4-4)		4	3.5	(2.5-4)
Item 11		8	4	(4-4)		30	4	(3-4)		4	2.5	(2-3)		18	3	(2-3)			24	3.5	(3-4)		29	4	(3-4)			14	3	(3-4)		14	4	(3-4)		11	4	(3-4)		17	3	(3-4)
Item 18		8	3	(2.5-4)		28	3.5	(3-4)		4	3.5	(3-4)		19	3	(2-3)			21	3	(3-4)		28	3	(3-4)			13	3	(3-4)		15	3	(3-4)		10	3.5	(2-4)		17	3	(3-4)
Domain Ⅱ
Item 25		8	2.5	(2-3.5)		20	3	(2-3.5)		4	3	(2-4)		14	3	(2-3)			18	3	(3-3)		15	3	(2-3)			11	3	(2-4)		8	3	(2-3)		6	3.5	(3-4)		15	3	(2-3)
Item 27		8	3	(2.5-3.5)		23	3	(2-4)		3	4	(4-4)		18	3	(2-4)	*		21	4	(3-4)		22	3	(2-4)			13	3	(2-4)		13	3	(3-4)		9	3	(3-4)		16	3	(2.5-4)
Item 28		7	3	(3-4)		19	3	(2-4)		3	3	(3-4)		18	3	(3-4)			22	4	(3-4)		18	3	(2-4)			11	3	(3-4)		6	3.5	(2-4)		9	3	(2-4)		16	3	(2-4)
Item 30		7	3	(3-3)		24	3	(2-4)		3	3	(3-3)		17	3	(3-4)			22	3	(3-4)		20	2.5	(2-4)			12	3	(3-3.5)		13	3	(3-3)		9	3	(3-4)		11	3	(2-4)
Item 36		8	3	(3-3.5)		22	3	(2-4)		4	4	(2.5-4)		16	3	(2-3)			22	4	(3-4)		18	3	(2-4)	*		10	3.5	(3-4)		9	4	(3-4)		10	3.5	(3-4)		13	4	(3-4)
Item 37		7	3	(3-4)		26	3	(3-4)		4	3	(2.5-3)		19	3	(3-4)			25	4	(3-4)		25	3	(3-4)			14	3	(3-4)		9	3	(3-4)		11	3	(3-4)		15	4	(3-4)
Domain III
Item 38		1	1	(1-1)		16	4	(2.5-4)		1	3	(3-3)		8	4	(2.5-4)			6	3	(3-4)		17	3	(2-4)			3	4	(3-4)		7	4	(4-4)		0	.	.		8	3	(2-3.5)
Item 39		4	2	(2-3)		14	3	(2-3)		0	.	.		12	3	(2.5-4)			8	3.5	(3-4)		20	3	(3-3.5)			10	4	(3-4)		11	3	(2-4)		4	3.5	(3-4)		11	3	(2-4)
Item 43		4	4	(3-4)		28	3.5	(3-4)		3	3	(3-4)		17	3	(3-4)			18	4	(3-4)		28	4	(3-4)			8	3.5	(3-4)		15	4	(3-4)		6	3	(2-4)		17	3	(3-4)		**
Item 42		5	3	(3-4)		25	3	(2-4)		3	3	(3-4)		11	3	(3-4)			10	3.5	(3-4)		21	3	(2-3)	*		10	3	(2-4)		11	3	(3-4)		5	4	(3-4)		13	2	(2-3)
Item 41		4	2.5	(2-3)		22	3	(2-4)		2	2.5	(2-3)		15	3	(2-3)			9	3	(3-3)		15	3	(2-3)	*		5	3	(3-3)		11	3	(2-4)		1	2	(2-2)		8	3.5	(2.5-4)
Item 45		8	3,5	(3-4)		28	3.5	(3-4)		2	3.5	(3-4)		19	3	(3-4)			26	4	(3-4)		29	3	(3-4)			13	4	(3-4)		15	3	(3-4)		9	4	(3-4)		18	3	(2-4)
n: sample size; mdn: median (IQR in parentheses); IQR: interquartile range (25th to 75th percentile). The Wilcoxon rank-sum test (Comparison between diet and non-diet therapy groups within each disease group): *p<0.05 The Steel–Dwass test (Comparison among disease groups within the diet group): NICCD/OA; **p<0.05
